# Supplementary material for: Frailty and Energy Intake Deficiency Reduce the Efficiency of Activities of Daily Living in Patients with Musculoskeletal Disorders: A Retrospective Cohort Study
Source: Nutrients. 2025 Apr 12;17(8):1334. doi: 10.3390/nu17081334 (PMC12030590; doi:10.3390/nu17081334)
Supplement: Supplementary file 1 [file nutrients-17-01334-s001.zip]

Archive with 1 entries (1 files):
- nutrients-3524404-supplementary.pdf
